# Supplementary material for: CDKN1B/p27 is localized in mitochondria and improves respiration-dependent processes in the cardiovascular system—New mode of action for caffeine
Source: PLoS Biol. 2018 Jun 21;16(6):e2004408. doi: 10.1371/journal.pbio.2004408 (PMC6013014; doi:10.1371/journal.pbio.2004408)
Supplement: S1 Table — GO, gene ontology. (XLSX) [file pbio.2004408.s008.xlsx]

## Sheet: S1 Table
Gene ontology terms for biological processes significantly (p<0.05) enriched in hearts of wildtype mice after receiving 0.05 % caffeine in the drinking water for 10 days compared to animals on drinking water and subcellular localization of gene products. Biological proces-ses taking place in mitochondria are highlighted in yellow, proteins predicted to be localized in mito-chondria according to t…
GO Id	term	genes	fold enrichment	p-value
GO:0003012	muscle system process	SGCE, SGCA	61.09	0.0321
GO:0006086	acetyl-CoA biosynthetic process from pyruvate	DLD, DLAT	48.87	0.0400
GO:1901029	negative regulation of mitochondrial outer membrane permeabilization involved in apoptotic signaling pathway	ACAA2, SLC25A5	40.73	0.0478
GO:0022904	respiratory electron transport chain	IMMP2L, NDUFS6, ETFDH	19.29	0.0103
GO:0006099	tricarboxylic acid cycle	IDH3B, DLAT, FH1, SUCLA2	16.85	0.0016
GO:0043280	positive regulation of cysteine-type endopeptidase activity involved in apoptotic process	FIS1, PPP2CA, MAPK9, CYR61	10.18	0.0070
GO:0006936	muscle contraction	NDUFS6, MYL1, FKBP1A, HSBP1	9.77	0.0078
GO:0048662	negative regulation of smooth muscle cell proliferation	MFN2, CAV1, COMT	9.65	0.0381
GO:0008286	insulin receptor signaling pathway	PTPRA, RHOQ, PTPN1, GRB14	9.58	0.0082
GO:0032092	positive regulation of protein binding	CAV1, FKBP1A, AMFR, B2M	7.19	0.0180
GO:0030308	negative regulation of cell growth	CGRRF1, CIRBP, NDUFS3, APBB1, DNAJC2	4.89	0.0191
GO:0050821	protein stabilization	LAMP2, ATP1B3, STXBP1, TAF9, APBB1	4.77	0.0206
GO:0016192	vesicle-mediated transport	AP3M1, ARF4, BCAP29, STXBP1, GOSR2, KDELR1, RTN3	4.02	0.0080
GO:0055114	oxidation-reduction process	UQCRC2, UGDH, EGLN3, UQCRFS1, HIBADH, NDUFS6, PYCR2, PTGIS, DLD, NDUFS8, RRM1, ETFDH, OXNAD1, NDUFS3, ETFB	2.71	0.0012
GO:0015031	protein transport	CHMP2A, TMED4, SNX6, AP3M1, RAB4A, ARF4, BCAP29, STXBP1, VPS35, GOSR2, KDELR1, DNAJC19	2.48	0.0091
GO:0006810	transport	UQCRC2, CHMP2A, SNX6, ATP1B3, UQCRFS1, RTN3, ANK, NDUFS6, TMED4, AP3M1, NDUFS8, ETFDH, BCAP29, VPS35, NDUFS3, FYCO1, KDELR1, ATP5K, ETFB, LAPTM4A, SLC25A5, MAGOH, RAB4A, ABCA8A, STXBP1, SLC25A12, ARF4, SYPL, GOSR2	1.94	0.0007
