# Supplementary material for: CDKN1B/p27 is localized in mitochondria and improves respiration-dependent processes in the cardiovascular system—New mode of action for caffeine
Source: PLoS Biol. 2018 Jun 21;16(6):e2004408. doi: 10.1371/journal.pbio.2004408 (PMC6013014; doi:10.1371/journal.pbio.2004408)
Supplement: S2 Table — (XLSX) [file pbio.2004408.s009.xlsx]

## Sheet: S2 Table
Composition of diabetogenic diet
Crude nutrients	%		Additives	per kg
Crude protein	20.5		Vitamin A [IE/U]	4
Crude fat	36.0		Vitamin D3 [IE/U]	1
Crude fibre	–		Vitamin E [mg]	75
Crude ash	3.5		Vitamin K3 [mg]	4
Starch	–		Vitamin C [mg]	–
Sugar	24.0		Copper [mg]	12
