# Supplementary material for: CDKN1B/p27 is localized in mitochondria and improves respiration-dependent processes in the cardiovascular system—New mode of action for caffeine
Source: PLoS Biol. 2018 Jun 21;16(6):e2004408. doi: 10.1371/journal.pbio.2004408 (PMC6013014; doi:10.1371/journal.pbio.2004408)
Supplement: S1 Data — (XLSX) [file pbio.2004408.s010.xlsx]

## Sheet: Figure 1B
siRNA-mediated downregulation of p27 in EC (raw pixel normalized to loading control)					siRNA-mediated downregulation of p27 in EC (normalized to mean scr siRNA)
experiment	scr siRNA	p27 siRNA-1	p27 siRNA-2		experiment	scr siRNA	p27 siRNA-1	p27 siRNA-2
1	48024	19795.7	18161.2		1	1.03772	0.42775	0.392433
2	45286	25995	24918.2		2	0.978552	0.561708	0.538438
3	45085	22299.9	35149.2		3	0.974208	0.481863	0.759512
4	46547	8453.02	29283.7		4	1.0058	0.182655	0.632769
5	46451	17707.4	11990		5	1.00373	0.382625	0.259083
mean	46278.6	18850.2	23900.4		mean	1	0.40732	0.516447
std deviation	1178.78	6581.24	9101.46		std deviation	0.0254714	0.142209	0.196667
SEM	527.168	2943.22	4070.3		SEM	0.0113912	0.0635978	0.087952
fertig
gecheckt	2018-04-10

## Sheet: Figure 1C
effect of caffein on EC migration after siRNA-mediated downregulation of p27 ±caffein (number of migrated cells per HPF)
experiment	scr siRNA -caffeine	scr siRNA +caffeine	p27 siRNA-1 -caffeine	p27 siRNA-1 +caffeine	p27 siRNA-2 -caffeine	p27 siRNA-2 +caffeine
1	11.3333	41.6667	0.4	0.8	2.4	3
2	6.125	18.75	0.1	0.166667	0.5	1.33333
3	3.85	21.9375	0.916667	0.3	0.3	0.125
4	4.75	58.75	0.375	4.85	2.1	5.16667
5	14.1667	43.3333	0	0.2	0.4	0.35
mean	8.045	36.8875	0.358333	1.26333	1.14	1.995
std deviation	4.48412	16.5441	0.356682	2.02115	1.02127	2.10418
SEM	2.00536	7.39875	0.159513	0.903887	0.456727	0.941016

## Sheet: Figure 2B
mitochondrial p27 in EC ± caffeine (raw pixel normalized to loading control)				mitochondrial p27 in EC ± caffeine (normalized to mean control)
experiment	control	caffeine		experiment	control	caffeine
1	10430	20156		1	0.972632	1.87961
2	8813	25952.1		2	0.821841	2.42012
3	5760	16667.8		3	0.537139	1.55432
4	20078	40284.8		4	1.87234	3.75669
5	11362	23415.5		5	1.05954	2.18357
6	7897.91	31000.9		6	0.736506	2.89093
mean	10723.5	26246.2		mean	1	2.44754
std deviation	4985.39	8445.43		std deviation	0.464904	0.787564
SEM	2035.28	3447.83		SEM	0.189796	0.321522

## Sheet: Figure 2F
effect of reexpression of organelle-targeted p27 on EC migration after siRNA-mediated downregulation of endogenous p27 (number of migrated cells per HPF)
experiment	EV scr siRNA	EV p27 siRNA-1	EV p27 siRNA-2	nuc p27 scr siRNA	nuc p27 p27 siRNA-1	nuc p27 p27 siRNA-2	mito p27 scr siRNA	mito p27 p27 siRNA-1	mito p27 p27 siRNA-2
1	5.58333	0	0	2.75	0	0	22.5	17	31
2	12.5	2.33333	1.16667	7	0.4	0.857143	73	58.6667	56.3333
3	4.25	1		3	2.33333	1.6	38.5	26.875	20.375
4	8.7	2.57143	0.714286	6	0	0	34.875	11.75	15.75
5	13.5	0.666667	7.25	6.66667	0.5	3.125	65.5	51.3333	56.125
6	9.3		2.7	4.9		0.6	48.6667		32.8333
mean	8.97222	1.31429	2.36619	5.05278	0.646667	1.03036	47.1736	33.125	35.4028
std deviation	3.65818	1.10277	2.90386	1.83486	0.969994	1.18748	19.1852	20.856	17.3525
SEM	1.49345	0.493173	1.29864	0.749079	0.433795	0.484785	7.83233	9.32708	7.08414

## Sheet: Figure 2G
combined effects of caffeine and expression of organelle-targeted p27 on EC migration (number of migrated cells per HPF)
experiment	EV -caffeine	EV +caffeine	nuc p27 -caffeine	nuc p27 +caffeine	mito p27 -caffeine	mito p27 +caffeine
1	9.8				74.8	78.3
2	4.8	46.4			49.2	65.4
3	5.3	52			64.3	60.3
4	7.25	22			42.4
5	4.8	37			32.8	47.7
6	6	21.4			27.2	19.2
7	1.5	16.7	2.8	22
8	1.5	46.75	1.3	20.3
9	7.6	86	10	31.4
10	12.2		7.8	40.3
11	14.8	27.2	17	49.7
12	31.8	40.8	7.6	42.3
13	21	44.8	6.2	21
mean	9.87308	40.0955	7.52857	32.4286	48.45	54.18
std deviation	8.53397	19.3799	5.14481	11.869	18.3259	22.4205
SEM	2.3669	5.84325	1.94455	4.48605	7.48152	10.0267

## Sheet: Figure 2H
effect of expression of organelle-targeted p27 on JCI fluorescence (mean fluorescence)					effect of expression of organelle-targeted p27 on JCI fluorescence (normalized to mean EV)
experiment	EV	nuc p27	mito p27		experiment	EV	nuc p27	mito p27
1	29.61	38.31	138.27		1	0.623368	0.806526	2.91095
2	13.65	15.03	76.03		2	0.287368	0.316421	1.60063
3	74.91	70	89.98		3	1.57705	1.47368	1.89432
4	51.44	54.02	111.02		4	1.08295	1.13726	2.33726
5	67.89	81.97	129.92		5	1.42926	1.72568	2.73516
mean	47.5	51.866	109.044		mean	1	1.09192	2.29566
std deviation	25.7316	26.3647	26.207		std deviation	0.541718	0.555046	0.551727
SEM	11.5075	11.7906	11.7201		SEM	0.242263	0.248224	0.24674

## Sheet: Figure 3D
effect of mitochondrially-targeted p27 deletion mutants on EC migration (number of migrated cells per HPF)
experiment	EV	mito p27 fl	mito p27 ∆N	mito p27 ∆C	mito p27 ∆N∆C
1	14	121.667	54	27	4.33333
2	19.6667	112	105.333	84.3333	18.6667
3	26	128.333	60	66	15.6667
4	16	89.3333	73.3333	50.6667	41.3333
5	18.3333	106.333	72	53.6667	44.6667
6	22.6667	98.6667	62	35.6667	33
mean	19.4444	109.389	71.1111	52.8889	26.2778
std deviation	4.38516	14.4429	18.3093	20.6545	15.8877
SEM	1.79023	5.89627	7.47473	8.43215	6.48612

## Sheet: Figure 3E
effect of mitochondrially-targeted p27 deletion mutants on mitochondrial ATP content (pmol ATP/µg protein)
experiment	EV	mito p27 fl	mito p27 ∆N	mito p27 ∆C	mito p27 ∆N∆C
1	7.1105	12.7188	9.79423	6.28658	8.13349
2	14.2061	19.1686	10.0909	10.3058	9.45558
3	15.5281	27.2787	13.4243	18.2601	13.5093
4	14.1978	19.4748	7.5456	11.5706	13.762
5	5.58057	15.7002	13.2478	5.76495	5.36962
mean	11.3246	18.8682	10.8206	10.4376	10.046
std deviation	4.60922	5.45541	2.4991	5.03877	3.59436
SEM	2.06131	2.43973	1.11763	2.2534	1.60745

## Sheet: Figure 4B
phosphorylation of p27 on S10 in EC ± caffeine (raw pixel normalized to total 27)				phosphorylation of p27 on S10 in EC ± caffeine (normalized to mean control)
experiment	control	caffeine		experiment	control	caffeine
1	24399	87170.5		1	0.867097	3.09789
2	25973	64050.5		2	0.923034	2.27624
3	24540	34085.4		3	0.872108	1.21133
4	35678	40297.9		4	1.26793	1.43212
5	19338	38093.8		5	0.687238	1.35379
6	30021	46504.1		6	1.06689	1.65267
7	37022	50648.9		7	1.3157	1.79997
mean	28138.7	51550.2		mean	1	1.832
std deviation	6433.97	18547.5		std deviation	0.228652	0.659144
SEM	2431.81	7010.28		SEM	0.0864223	0.249133
phosphorylation of p27 on T187 in EC ± caffeine (raw pixel normalized to total 27)				phosphorylation of p27 on T187 in EC ± caffeine (normalized to mean control)
experiment	control	caffeine		experiment	control	caffeine
1	13789	23954.7		1	0.67792	1.1777
2	15957	39205.9		2	0.784507	1.92751
3	20540	49248.6		3	1.00982	2.42125
4	27123	40580.3		4	1.33347	1.99508
5	24498	34299.5		5	1.20441	1.68629
6	20134	25922.2		6	0.989864	1.27444
mean	20340.2	35535.2		mean	1	1.74705
std deviation	5010.13	9539.7		std deviation	0.246317	0.469008
SEM	2045.38	3894.57		SEM	0.100558	0.191472

## Sheet: Figure 4E
effect of organelle-targeted p27 wt and the S/T-A mutant on EC migration (number of migrated cells per HPF)
experiment	EV	mito p27 wt	mito p27 S/T-A
1	7.5	35.1429	12.4286
2	20.1667	45	16.8333
3	22.3333	36.6667	3.83333
4	23.5	51	20
5	25.5	65.5	19.6667
mean	19.8	46.6619	14.5524
std deviation	7.14182	12.3394	6.71647
SEM	3.19392	5.51837	3.0037

[truncated: 17 more sheets: Figure 4G, Figure 5A, Figure 5B, Figure 6B, Figure 7C, Figure 8A, Figure 8B, Figure 8D, Figure 8F, Figure 9B, Figure 9C, Figure 9F, Figure S1A, Figure S1B, Figure S2B, Figure S2D, Figure S6A]
